# Supplementary material for: Animal Trauma Triage (ATT) Score and Clinical Determinants of Survival in Dogs and Cats with Traumatic Injuries in Thailand
Source: Vet Sci. 2026 May 14;13(5):474. doi: 10.3390/vetsci13050474 (PMC13211664; doi:10.3390/vetsci13050474)
Supplement: Supplementary file 1 [file vetsci-13-00474-s001.zip]

Archive with 1 entries (1 files):
- vetsci-4240902-supplementary.pdf
